# Supplementary material for: Genetic Variations and mRNA Expression of Goat DNAH1 and Their Associations with Litter Size
Source: Cells. 2022 Apr 18;11(8):1371. doi: 10.3390/cells11081371 (PMC9024473; doi:10.3390/cells11081371)
Supplement: Supplementary file 1 [file cells-11-01371-s001.zip]

Archive with 1 entries (1 files):
- cells-1648389-supplementary.pdf
